# Supplementary material for: Intakes of Added Sugars, with a Focus on Beverages and the Associations with Micronutrient Adequacy in US Children, Adolescents, and Teens (NHANES 2003–2018)
Source: Nutrients. 2023 Jul 25;15(15):3285. doi: 10.3390/nu15153285 (PMC10420670; doi:10.3390/nu15153285)
Supplement: Supplementary file 1 [file nutrients-15-03285-s001.zip]

Archive with 1 entries (1 files):
- nutrients-2503720-supplementary.pdf
